# Supplementary material for: Varicella-zoster virus VLT-ORF63 fusion transcript induces broad viral gene expression during reactivation from neuronal latency
Source: Nat Commun. 2020 Dec 10;11:6324. doi: 10.1038/s41467-020-20031-4 (PMC7730162; doi:10.1038/s41467-020-20031-4)
Supplement: Supplementary file 4 — Source Data [file 41467_2020_20031_MOESM4_ESM.xlsx]

## Sheet: Figure 1b
	VLTexonA-1	VLTexon1-2	VLTexon2-3	VLTexon2-4	VLTexon4-5	VLTexon4-RNA 63	VLTexon5-RNA 63	RNA 63(cds)
ARPE19-1	0.930776	3.4216	2.52227	2.84553	0.738435	1.08496	2.84594	26.4718
ARPE19-2	0.899771	3.28568	2.63786	2.50212	0.971358	1.52651	3.0491	27.0179
HSN-1	0.443122	4.38189	3.69732	3.57678	4.26024	1.54818	0.631094	95.2996
HSN-2	0.533797	2.04837	2.72342	2.27524	1.76716	0.61946	0.522171	49.3076

## Sheet: Figure 2a
	exonA-exon1	exon1-exon2	exon2-exon3	exon3-exon4	exon4-exon5	exon4-RNA 63	exon5-RNA 63	RNA 63(utr)	RNA 63(cds)
TG1	0	3.90374e-07	1.30469e-06	6.82965e-07	1.16698e-07	0	0	0	0
TG2	0	4.23529e-05	9.94767e-05	5.85031e-05	2.81788e-06	6.93106e-06	3.62445e-06	0	5.96409e-06
TG3	0	3.77801e-06	5.83454e-06	5.70937e-06	1.15695e-06	1.12169e-07	1.64702e-07	0	4.78444e-07
TG4	0	5.6399e-06	1.59664e-05	1.3503e-05	2.32394e-06	9.40156e-07	4.72219e-06	0	4.07188e-06

## Sheet: Figure 4a
	exonA-exon1	exon1-exon2	exon2-exon3	exon3-exon4	exon4-exon5	exon4-RNA 63	exon5-RNA 63	RNA 63(utr)	RNA 63(cds)
Latency-1	0	0.000954418	0.00024686	0.000185404	0.000144318	0	0	0	0
Latency-2	0	0.000383458	0.00044653	0.000672062	0.000231169	0	0	0	0
Latency-3	0	0.00139393	0.000629386	0.00262656	0	0	0	0	0

## Sheet: Figure 4c
	anti-NGF-1	anti-NGF-2	anti-NGF-3	anti-NGF-4	anti-NGF-5	anti-NGF-6
RNA 4	0	6.05774e-06	0	0	0.0174503	0.0420208
RNA 61	5.16491e-05	0.000438826	0.000939098	0.000454081	0.0134384	0.0885121
RNA 63(utr)	0.000118358	8.45063e-06	4.6847e-05	0.00143949	0.0125063	0.101238
RNA 16	0	8.62569e-05	0	0.000288127	0	0.0267526
RNA 29	0	0	0	0	0	0.00807767
RNA 31	0	4.61217e-05	0	5.3321e-05	0	0.0704507
RNA 66	0	0	0	0	0	0.0361294
RNA 68	0	0	0.000179275	0.000366121	0	0.0883721
RNA 9A	0	0	0	0	0	0.0222996
RNA 10	0	0	0	0.000539382	0.0265322	0.253189
RNA 49	1.38749e-05	2.21432e-05	0	0.000220405	1.06256	11.6575
RNA 62	0	0	0	0	0.00849931	0.0623962
VLTexonA-exon1	0	0	0	0	0	0.022173
VLTexon1-exon2	0.00132795	0.00133532	0.00120351	0.000864794	0.000922126	0.0928639
VLTexon4-RNA 63	0.000543126	0.00121277	0.00298736	0.00302247	0.0011232	0.0153089

## Sheet: Figure 4d
	anisomycin-1	anisomycin-2	anisomycin-3	anisomycin-4	anisomycin-5	anisomycin-6
RNA 4	0.000104843	9.82907e-05	0	0.000336267	0	0
RNA 61	0.000556209	0.000682838	0.000795922	1e-06	0.000242766	0.000519194
RNA 63(utr)	0	0	0	0	0	0
RNA 29	0	0	0	0	0	0
RNA 9	2.30305e-05	0	0	0	0	0
RNA 63(cds)	0.000696251	0.00128854	0.000708549	0.000347742	0.000449605	0.00107368
VLTexonA-exon1	0	0	0	0	0	0
VLTexon1-exon2	0.00218289	0.00551564	0.00105438	0.00237179	0.00603871	0.0036768
VLTexon4-RNA 63	0.000264085	0.0010034	0.000286829	0.000270201	0.000128392	4.30447e-05
VLTexon5-RNA 63	0.000116986	0.000107496	0.000180648	9.32034e-05	0.000133826	6.65444e-05

## Sheet: Figure 4e
	Control-1	Control-2	Control-3
RNA 4	0	0	0
RNA 61	0	0	0
RNA 63(utr)	0	0	0
RNA 29	0	0	0
RNA 9	0	0	0
RNA 63(cds)	0	0	0
VLTexonA-exon1	0	0	0
VLTexon1-exon2	0.000208562	6.08394e-05	0.000369793
VLTexon4-RNA 63	0	0	0
VLTexon5-RNA 63	0	0	0

## Sheet: Figure 5a
Target	RNA 63(cds)				VLT				VLT63-1				VLT63-2
vector	Empty	ORF63	VLT63-1	VLT63-2	Empty	ORF63	VLT63-1	VLT63-2	Empty	ORF63	VLT63-1	VLT63-2	Empty	ORF63	VLT63-1	VLT63-2
1	0	0.0101596	0.0427305	0.0799514	0.000302813	0.000313329	0.0164131	0.0647259	0	0	0.0397361	0	0	0	0	0.0744473
2	0	0.0133154	0.139606	0.0186964	0.000134117	0.000173382	0.066123	0.0135088	0	0	0.183241	0	0	0	0	0.0186237
3	0	0.00282765	0.0302433	0.00725805	0.000219406	4.60953e-05	0.0134277	0.0053882	0	0	0.030792	0	0	0	0	0.0048034
4	0	0.00376955	0.0280358	0.0651001	0.000101922	0.00014891	0.0148728	0.0436004	0	0	0.0307461	0	0	0	0	0.0547831

## Sheet: Figure 5b
Target	RNA 4				RNA 61				RNA 63(utr)
vector	Empty	ORF63	VLT63-1	VLT63-2	Empty	ORF63	VLT63-1	VLT63-2	Empty	ORF63	VLT63-1	VLT63-2
1	0	0	0.000621055	0	0	4.59493e-05	0.00221926	0.000625928	0	0	0.0023161	2.32423e-05
2	0	0	0	0	0	7.96154e-05	0.00214292	0.00304574	0	0	0.000300108	3.56181e-06
3	0	0	4.07757e-05	0	0	9.35607e-06	0.000323687	0.00013555	0	0	3.10242e-05	1.12246e-05
4	0	0	0	0	0	8.30314e-05	0.00063891	0.000276161	0	0	2.06471e-05	2.15556e-05

## Sheet: Figure 5c
Target	RNA 16				RNA 29				RNA 31				RNA 66				RNA 68
vector	Empty	ORF63	VLT63-1	VLT63-2	Empty	ORF63	VLT63-1	VLT63-2	Empty	ORF63	VLT63-1	VLT63-2	Empty	ORF63	VLT63-1	VLT63-2	Empty	ORF63	VLT63-1	VLT63-2
1	0	0.000221751	3.60927e-06	4.68072e-05	0	0	0.000175928	0	0	0	0.00646567	0	0	0	0	0	0	0	0.000304504	0
2	0	5.02391e-05	3.2868e-05	0.00024027	0	0	0	0	0	0	0.00920314	0	0	0	0	0	0	0	0	0
3	0	0	0.000160308	6.67988e-05	0	0	2.48657e-05	0	0	0	0.000384252	0	0	0	2.86418e-05	0	0	0	2.67607e-05	0
4	0	5.18051e-05	0.000441245	6.10682e-05	0	0	3.19511e-05	0	0	0	0	0	0	0	0	0	0	0	0	0

## Sheet: Figure 5d
Target	RNA 9A				RNA 10				RNA 49				RNA 62
vector	Empty	ORF63	VLT63-1	VLT63-2	Empty	ORF63	VLT63-1	VLT63-2	Empty	ORF63	VLT63-1	VLT63-2	Empty	ORF63	VLT63-1	VLT63-2
1	0	0	0	0	0	0	0	0	0	0	0.00604829	0	0	0	0	0
2	0	0	0	0	0	0	0	0	0	0	0.000113712	0	0	0	0	0
3	0	0	0	0	0	0	6.16611e-05	0	0	0	0.000100266	0	0	0	3.07964e-05	0
4	0	0	0	0	0	0	6.02785e-05	0	0	0	0.000205361	0	0	0	0	0
